# Supplementary material for: The Legacy of Past Pandemics: Common Human Mutations That Protect against Infectious Disease
Source: PLoS Pathog. 2016 Jul 21;12(7):e1005680. doi: 10.1371/journal.ppat.1005680 (PMC4956310; doi:10.1371/journal.ppat.1005680)
Supplement: S1 Table — (XLSX) [file ppat.1005680.s001.xlsx]

## Sheet: Sheet1
SNP ID	CHR_ID	CHR_POS	minor_allele	minor_allele_freq	ENTREZ_MAPPED_GENE	Infectious Disease	Non-Infectious Disease
rs3764147	13	43883789	G	0.305911	LACC1	Leprosy	Crohn's disease
rs9264942	6	31306603	C	0.367612	LOC105375015	HIV	Crohn's disease
rs7765379	6	32713151	G	0.0884585	HLA-DQB1;LOC102725019	Enteric fever	Crohn's disease;Rheumatoid arthritis
rs3765524	10	94298541	T	0.307907	PLCE1	Dengue	Esophageal carcinoma
rs769664228	17	44258043			SLC4A1	Malaria	Melanesian ovalocytosis
rs3135363	6	32421871	G	0.217252	BTNL2;HLA-DRA	Hepatitis C	Primary biliary cirrhosis
rs9357152	6	32697183	G	0.269369	HLA-DQB1;LOC102725019	HPV	Primary biliary cirrhosis
rs2395029	6	31464003	G	0.0333466	HCP5	HIV	Psoriasis
rs9271100	6	32608701	T	0.238419	HLA-DRB1;HLA-DQA1	Leprosy	Rheumatoid arthritis
rs334	11	5227002	A	0.03	HBB	Malaria	Sickle-cell anemia
rs8176719	9	133257522	C	0.34385	ABO	Malaria	Venous thromboembolism
rs10817758	9	115381654	T	0.181909	DEC1	Leprosy
rs8176722	9	133257367	A	0.153954	ABO	Malaria
rs4733781	8	130284521	C	0.363818	ASAP1	Tuberculosis
rs10900585	1	203684896	G	0.172125	ATP2B4	Malaria
rs2221593	1	212700089	T	0.160743	BATF3;NSL1	Leprosy
rs3129860	6	32433302	A	0.0902556	BTNL2;HLA-DRA	Hepatitis C
rs9405098	6	32411959	A	0.113419	BTNL2;HLA-DRA	Hepatitis C
rs2024825	1	67132294	T	0.159944	C1orf141	Leprosy
rs3762318	1	67131436	G	0.150359	C1orf141	Leprosy
rs910049	6	32347950	T	0.225639	C6orf10;LOC101929163	Hepatitis C
rs3088362	13	43859494	A	0.209465	CCDC12	Leprosy
rs663743	11	64340263	A	0.198283	CCDC88B;LOC102723878	Leprosy
rs333	3	46373456			CCR5	HIV
rs1883832	20	46118343	T	0.228834	CD40	Hepatitis B
rs73058713	5	20374104	A	0.177915	CDH18	Leprosy
rs12614	6	31946402	T	0.190096	CFB	Hepatitis B
rs1065489	1	196740644	T	0.203275	CFH	Neisseria meningitidis
rs426736	1	196791287	G	0.327676	CFHR3	Neisseria meningitidis
rs2234358	3	45947552	T	0.448882	CXCR6	HIV
rs2814778	1	159204893	C	0.266374	DARC	Malaria
rs1012068	22	31869917	G	0.38738	DEPDC5	Hepatitis C
rs652888	6	31883457	G	0.214257	EHMT2	Hepatitis B
rs601338	19	48703417	A	0.321685	FUT2	Norovirus
rs11866328	16	9768699	T	0.314097	GRIN2A	Hepatitis B
rs9262632	6	31057031	G	0.0666933	HCG22	HIV
rs2853953	6	31267728	A	0.138179	HCG27;HLA-C	Hepatitis B
rs3130542	6	31264334	A	0.191094	HCG27;HLA-C	Hepatitis B
rs2255221	6	31463914	T	0.0836661	HCP5	HIV
rs2523590	6	31359287	C	0.223442	HLA-B	HIV
rs2523608	6	31354782	G	0.397165	HLA-B	HIV
rs378352	6	33007157	A	0.166534	HLA-DOA	Hepatitis B
rs3077	6	33065245	G	0.439097	HLA-DPA1	Hepatitis B
rs9277535	6	33087084	G	0.326078	HLA-DPB1	Hepatitis B
rs2856718	6	32702478	T	0.423323	HLA-DQB1;LOC102725019	Hepatitis B
rs4273729	6	32710820	C	0.335064	HLA-DQB1;LOC102725019	Hepatitis C
rs7453920	6	32762235	A	0.258586	HLA-DQB2	Hepatitis B
rs7756516	6	32756140	C	0.42512	HLA-DQB2	Hepatitis B
rs602875	6	32605852			HLA-DRB1;HLA-DQA1	Leprosy
rs9271858	6	32627446	G	0.333866	HLA-DRB1;HLA-DQA1	Leishmaniasis
rs12979860	19	39248147	T	0.355831	IFNL4	Hepatitis C
rs76886731	2	102328956	T	0.458666	IL1RL1	Leprosy
rs8099917	19	39252525	G	0.13119	IL28B	Hepatitis C
rs1127354	20	3213196	A	0.0894569	ITPA	Hepatitis C
rs7270101	20	3213247	C	0.0591054	ITPA	Hepatitis C
rs9567307	13	43897741	G	0.314696	LACC1;DGKZP1	Leprosy
rs2275606	6	146597814	A	0.133786	LOC101928661	Leprosy
rs4921542	8	17348068	G	0.390775	LOC102724838;MTMR7	Creutzfeldt-Jakob disease
rs9276370	6	32739518	G	0.394369	LOC102725019;HLA-DQA2	Hepatitis B
rs77061563	16	11358685	T	0.132188	LOC105371082	Leprosy
rs16948876	16	50820507	A	0.0407348	LOC105371252;LOC101927313	Leprosy
rs4331426	18	22610832	G	0.169529	LOC105372021	Tuberculosis
rs7565981	2	100807869	A	0.241813	LOC105373508;NPAS2	Creutzfeldt-Jakob disease
rs9366816	6	33136398	C	0.266973	LOC105375021	Hepatitis B
rs160451	8	89650713	T	0.397364	LOC105375632;LOC101929709	Leprosy
rs6863015	5	159416227	A	0.376198	LOC285626;LOC285627	Leprosy
rs4374383	2	112013193	A	0.478634	MERTK	Hepatitis C
rs4418214	6	31423624	C	0.077476	MICA;LOC105375017	HIV
rs3132468	6	31507709	C	0.194888	MICB	Dengue
rs422951	6	32220606	C	0.343051	NOTCH4	Hepatitis B
rs372091	11	5496926	A	0.0181709	OR51B5	Malaria
rs12788102	11	4769345	G	0.0485224	OR51F1	Malaria
rs11036238	11	5204405	C	0.145966	OR51V1;HBB	Malaria
rs11884476	2	205453869			PARD3B	HIV
rs1799990	20	4699605	G	0.266573	PRNP	Creutzfeldt-Jakob disease
rs6107516	20	4696446	A	0.179513	PRNP	Creutzfeldt-Jakob disease
rs3131018	6	31175805	A	0.314097	PSORS1C3	HIV
rs13220141	6	146576497	T	0.140974	RAB32;LOC101928661	Leprosy
rs2057178	11	32342641	A	0.179313	RCN1;WT1	Tuberculosis
rs42490	8	89766285	G	0.440495	RIPK2	Leprosy
rs383592	8	89792100	C	0.450879	RIPK2;OSGIN2	Leprosy
rs40457	8	89811459	A	0.492412	RIPK2;OSGIN2	Leprosy
rs16851720	3	141744456	C	0.185703	RNF7	Hepatitis C
rs10414149	19	51624491	G	0.27516	SIGLEC5	Leprosy
rs17175227	14	70035333	A	0.0249601	SMOC1;SLC8A3	Tuberculosis
rs2270368	16	50680424	A	0.496006	SNX20	Leprosy
rs9302752	16	50685192	C	0.4998	SNX20;NOD2	Leprosy
rs1419881	6	31162816	G	0.46885	TCF19	Hepatitis B
rs4366152	9	114802595	T	0.271366	TNFSF15	Leprosy
rs6478108	9	114796423	C	0.284944	TNFSF15	Leprosy
rs4821116	22	21619030	T	0.22504	UBE2L3	Hepatitis B
rs58600253	10	62748144	T	0.0832668	ZNF365;ADO	Leprosy
rs9261174	6	30029078	C	0.190895	ZNRD1;RNF39	HIV
rs7758512	6	30002812	G	0.191494	ZNRD1-AS1	HIV
rs1061147	1	196685194	A	0.286941	CFH		Macular degeneration
rs1061170	1	196690107	C	0.266573	CFH		Macular degeneration
rs10737680	1	196710325	C	0.479633	CFH		Macular degeneration
rs10801555	1	196691131	A	0.267372	CFH		Macular degeneration
rs1329424	1	196677046	T	0.247804	CFH		Macular degeneration
rs1329428	1	196733680	T	0.482428	CFH		Macular degeneration
rs1410996	1	196727803	G	0.495008	CFH		Macular degeneration
rs1831282	1	196704863	A	0.277556	CFH		Macular degeneration
rs380390	1	196731921	G	0.245008	CFH		Macular degeneration
rs1047781	19	48703374	T	0.0902556	FUT2		Psoriasis
rs504963	19	48705608	A	0.333666	FUT2		Crohn's disease
rs516246	19	48702915	T	0.320687	FUT2		Crohn's disease
rs2523607	6	31355013	A	0.063099	HLA-B		Diffuse large B cell lymphoma
rs9275572	6	32711222	A	0.335064	HLA-DQB1;LOC102725019		Rheumatoid arthritis
